# Supplementary material for: Integration of CD34+CD117dim population signature improves the prognosis prediction of acute myeloid leukemia
Source: J Transl Med. 2022 Aug 12;20:359. doi: 10.1186/s12967-022-03556-8 (PMC9373712; doi:10.1186/s12967-022-03556-8)
Supplement: Supplementary file 8 — Additional file 8: Table S1. Highly expressed genes identified in CD34+CD117dim%-high group compared with CD34+CD117dim%-low group from OEP000629 of the National Omics Data Encyclopedia (NODE). [file 12967_2022_3556_MOESM8_ESM.xlsx]

## Sheet: Sheet1
Table S1. Highly expressed genes identified in CD34+CD117dim%-high group compared with CD34+CD117dim%-low group
Gene	logFoldChange	AverageExpression	t-statistic	P Value	adjusted P Value
CRIP1	1.97391	7.55666	7.71389	1.24675e-10	2.38591e-06
S100A10	2.22507	7.08491	6.82322	4.35828e-09	4.17022e-05
AHNAK	1.18404	12.8786	6.52115	1.443e-08	8.19126e-05
CRIP2	1.83068	5.24546	6.47785	1.71213e-08	8.19126e-05
ANXA8	1.29922	2.58055	6.36774	2.64286e-08	0.000101153
TPPP	1.46894	5.32192	6.16955	5.75464e-08	0.000158598
TPSD1	1.52202	6.98167	5.82253	2.22054e-07	0.000354121
ZDHHC11B	1.36115	2.16626	5.7242	3.24491e-07	0.000388112
PTPRH	1.33647	4.01999	5.63653	4.54426e-07	0.000483131
LMNA	1.2475	7.89626	5.51287	7.29005e-07	0.000644802
TGFB1I1	1.17522	5.16646	5.43625	9.75587e-07	0.000776832
FADS2	1.01331	7.24002	5.41551	1.05542e-06	0.000776832
TPPP3	1.83823	5.13475	5.32093	1.50903e-06	0.000962607
TRIM47	1.2474	4.07507	5.1985	2.39002e-06	0.00141029
EMP1	1.249	7.51003	5.09052	3.57485e-06	0.00180031
CYSLTR2	1.0797	6.22865	4.92395	6.61396e-06	0.00238081
ARTN	1.25943	3.77941	4.88222	7.70694e-06	0.00251958
ANXA2	1.03009	8.5373	4.67628	1.62746e-05	0.00426641
SERPINI2	1.13016	4.39029	4.6603	1.72376e-05	0.00444885
SLC9A3R2	1.00143	5.65584	4.62721	1.94104e-05	0.00471343
BAIAP3	1.27801	5.63229	4.58372	2.2677e-05	0.0050389
TUBB3	1.04479	2.2444	4.53057	2.7401e-05	0.00546223
MYRF	1.11521	7.16473	4.3764	4.71866e-05	0.00749958
CPAMD8	1.44031	4.6257	4.36054	4.9877e-05	0.00782373
MMP15	1.55443	3.92259	4.34977	5.17875e-05	0.0079924
MUC12	1.02137	3.39298	4.21869	8.15628e-05	0.0101355
DHCR24	1.04487	6.39514	4.07036	0.000135292	0.0136989
LGALS1	1.18006	6.29217	3.85457	0.000278027	0.0191187
NRP2	1.05931	5.78376	3.7663	0.000371139	0.0224053
LTK	1.04669	6.20285	3.7368	0.000408442	0.0238036
PNMT	1.01623	2.67396	3.72962	0.000418052	0.0238083
BCL6B	1.23266	4.60317	3.66473	0.000515223	0.0252559
IL17RB	1.08889	4.81502	3.56481	0.000708126	0.028956
TPSAB1	1.31705	8.21045	3.53882	0.000768577	0.0301119
*AC012184.2	1.44975	1.97279	3.48334	0.000914472	0.032772
TPSB2	1.18607	8.53678	3.44815	0.00102023	0.0347404
MAMDC2	1.46946	5.71443	3.42851	0.00108418	0.0359363
ASAP2	1.01394	5.48607	3.37452	0.0012802	0.0376259
IL5RA	1.15038	7.87562	3.25815	0.00182217	0.0433751
COMMD3-BMI1	1.43843	2.67337	3.15384	0.00248528	0.0494844
FIBCD1	1.13503	3.23763	3.05197	0.0033459	0.0569666
SIGLEC6	1.16783	4.69635	3.01303	0.00374288	0.0599059
NEFH	1.38887	4.45675	2.99935	0.00389254	0.0611588
PXDN	2.07175	7.45868	2.98201	0.00409015	0.0628195
CD14	1.01713	5.5746	2.77902	0.00720845	0.0802491
ELAVL4	1.19988	4.12333	2.68553	0.00928094	0.0903864
Note: * AC012184.2 was excluded from further analysis because of absence in the database.
