# Supplementary material for: Integration of CD34+CD117dim population signature improves the prognosis prediction of acute myeloid leukemia
Source: J Transl Med. 2022 Aug 12;20:359. doi: 10.1186/s12967-022-03556-8 (PMC9373712; doi:10.1186/s12967-022-03556-8)
Supplement: Supplementary file 9 — Additional file 9: Tables S2–S7. The distribution of clinical characteristics in the training cohort and validation cohorts. (GSE37642-GPL96, Table S2), (GSE37642-GPL570, Table S3), (GSE12417-GPL96, Table S4), (GSE12417-GPL570, Table S5), (Beat AML, Table S6) and (TCGA-LAML, Table S7). [file 12967_2022_3556_MOESM9_ESM.xlsx]

## Sheet: Table S2.GSE37642_GPL96
	Low-DPS Risk	High-DPS Risk	P
Age, median (range) (years)	52.0 (18.0-83.0)	63.0 (20.0-83.0)	<0.001
RUNX1-RUNX1T1 fusion (%)	21 (10.%)	2 (1.0%)	<0.001
RUNX1 mutation (%)	10 (5.5%)	49 (26.1%)	<0.001
FAB subtype*
M0	2 (1.0%)	12 (6.0%)
M1	28.0 (13.8%)	56 (28.1%)
M2	61.0 (30.0%)	56 (28.1%)
M3	18.0 (8.9%)	1 (0.5%)
M4	68.0 (33.5%)	36 (18.1%)
M5	21 (10.3%)	26 (13.1%)
M6	4 (2.0%)	11 (5.5%)
M7	1 (0.5%)	1 (0.5%)
*, Unavailable for statistical analysis

## Sheet: Table S3.GSE37642_GPL570
	Low-DPS Risk	High-DPS Risk	P
Age, median (range) (years)	50.5 (21.0-79.0)	62.0 (18.0-85.0)	0.001
RUNX1-RUNX1T1 fusion (%)*	7 (10.3%)	0 (0.0%)	0.02
RUNX1 mutation (%)	1 (1.8%)	15 (22.4%)	0.001
FAB subtype**			<0.001
M0	0 (0.0%)	8 (11.8%)
M1	15 (22.4%)	14 (20.6%)
M2	21 (31.3%)	26 (38.2%)
M3	7 (10.4%)	0 (0.0%)
M4	13 (19.4%)	4 (5.9%)
M5	10 (14.9%)	9 (13.2%)
M6	1 (1.5%)	6 (8.8%)
M7	0 (0.0%)	1 (1.5%)
*, Continuity Correction
**, Fisher's Exact Test

## Sheet: Table S4.GSE12417-GPL96
	Low-DPS Risk	High-DPS Risk	P
Age, median (range) (years)	47.5 (20.0-76.0)	59.0 (17.0-83.0)	0.039
FAB subtype*			0.038
M0	0 (0.0%)	5 (3.7%)
M1	2 (7.7%)	43 (31.6%)
M2	8 (30.8%)	37 (27.2%)
M3
M4	11 (42.3%)	31 (22.8%)
M5	5 (19.2%)	14 (10.3%)
M6	0 (0.0%)	6 (4.4%)
M7
*, Fisher's Exact Test

## Sheet: Table S5.GSE12417-GPL570
	Low-DPS Risk	High-DPS Risk	P
Age, median (range) (years)	61.0 (18.0-79.0)	66.0 (59.0-85.0)	0.006
FAB subtype*			0.697
M0	1 (1.6%)	0 (0.0%)
M1	17 (27.0%)	6 (40.0%)
M2	29 (46.0%)	5 (33.3%)
M3
M4	9 (14.3%)	2 (13.3%)
M5	4 (6.3%)	2 (13.3%)
M6	3 (4.8%)	0 (0.0%)
M7
*, Fisher's Exact Test

## Sheet: Table S6.Beat AML
	Low-DPS Risk	High-DPS Risk	P
Age, median (range) (years)	51.0 (2.0-85.0)	61.0 (10.0-84.0)	<0.001
WBC count, median (range) (x109/L)	29.4 (1.0-427.0)	16.7 (1.0-250.0)	0.004
Hemoglobin count	7.9 (5.0-13.0)	8.5 (4.0-15.0)	0.141
Platelet count	39.0 (8.0-228.0)	47.50 (6.0-916.0)	0.158
Gender (Male vs Female)	42/58	62/38	0.005
ELN2017			<0.001
Favorable	61 (61.0%)	19 (19.0%)
Intermediate	22 (22.0%)	38 (38.0%)
Adverse	17 (17.0%)	43 (43.0%)

## Sheet: Table S7. TCGA LAML
	Low-DPS Risk	High-DPS Risk	P
Age, median (range) (years)	54.0 (24.0-81.0)	57.0 (21.0-88.0)	0.667
WBC count, median (range) (x109/L)	19.5 (0.4-223.8)	17.0 (0.6-202.7)	0.622
BM blast, median (range) (%)	76.5 (32.0-100.0)	70.0 (30.0-99.0)	0.164
PB blast, median (range) (%)	37.0 (0.0-88.0)	40.5 (0.0-97.0)	0.455
Gender (Male vs Female)	26/20	56/49	0.717
ELN2017			<0.001
Favorable	32 (69.6%)	18 (17.1%)
Intermediate	4 (8.7%)	36 (34.3%)
Adverse	10 (21.7%)	51 (48.6%)
FAB subtype*			<0.001
M0	0 (0.0%)	15 (14.3%)
M1	12 (26.7%)	36 (24.0%)
M2	9 (20.0%)	37 (24.7%)
M3	15 (33.3%)	15 (10.0%)
M4	6 (13.3%)	29 (19.3%)
M5	2 (4.4%)	15 (10.0%)
M6	0 (0.0%)	2 (1.3%)
M7	1 (2.2%)	1 (0.7%)
*, Fisher's Exact Test
